# Supplementary material for: Discovery of Novel Cyclic Ethers with Synergistic Antiplasmodial Activity in Combination with Valinomycin
Source: Molecules. 2021 Dec 10;26(24):7494. doi: 10.3390/molecules26247494 (PMC8708982; doi:10.3390/molecules26247494)
Supplement: Supplementary file 1 [file molecules-26-07494-s001.zip]

Archive with 1 entries (1 files):
- molecules-1467964-proofed supplementary.pdf
